# Supplementary material for: Sex Differences in Outcomes of Patients with an Implantable Cardioverter-Defibrillator for the Secondary Prevention of Sudden Cardiac Death
Source: J Cardiovasc Dev Dis. 2024 Apr 5;11(4):116. doi: 10.3390/jcdd11040116 (PMC11050510; doi:10.3390/jcdd11040116)
Supplement: Supplementary file 1 [file jcdd-11-00116-s001.zip]

Archive with 1 entries (1 files):
- jcdd-2914046-supplementary.pdf
